# Supplementary material for: Deep learning driven biosynthetic pathways navigation for natural products with BioNavi-NP
Source: Nat Commun. 2022 Jun 10;13:3342. doi: 10.1038/s41467-022-30970-9 (PMC9187661; doi:10.1038/s41467-022-30970-9)
Supplement: Supplementary file 4 — Source Data [file 41467_2022_30970_MOESM4_ESM.xlsx]

## Sheet: Figure 2b
Category	Hit rate of pathway	Hit rate of building blocks
AA/MA	0.54	0.89
AAs	0.15	0.31
SA/CA	0.3	0.67
MVA/MEP	0.2	0.58
Others	0.2	0.47

## Sheet: Supplementary Figure 5
Kingdom	Hit rate of pathway	Hit rate of building blocks
Plant	0.31	0.82
Bacteria	0.3	0.73
Animal	0.25	0.57
Fungi	0.1	0.46
Other	0	0.42
